# Supplementary material for: Colorectal Cancer Detection via Metabolites and Machine Learning
Source: Curr Issues Mol Biol. 2024 Apr 30;46(5):4133–46. doi: 10.3390/cimb46050254 (PMC11119033; doi:10.3390/cimb46050254)
Supplement: Supplementary file 1 [file cimb-46-00254-s001.zip]

Archive with 1 entries (1 files):
- cimb-2952042-supplementary.pdf
